# Supplementary material for: Alcohol induced increases in sperm Histone H3 lysine 4 trimethylation correlate with increased placental CTCF occupancy and altered developmental programming
Source: Sci Rep. 2022 May 25;12:8839. doi: 10.1038/s41598-022-12188-3 (PMC9130987; doi:10.1038/s41598-022-12188-3)
Supplement: Supplementary file 1 — Supplementary Information 1. [file 41598_2022_12188_MOESM1_ESM.xlsx]

## Sheet: Sheet1
Supplemental Table 1. DNA Primers Sequences. DNA sequence information for the qRT-PCR and ChIP-qPCR primers used in this study.
Sex Determination
Untr6	Fwd	CAGGCATGAACCACCATACC
	Rev	CAACATCCACACGTCCAGTG
Zfy	Fwd	AAGATAAGCTTACATAATCACATGGA
	Rev	CCTATGAAATCCTTTGCTGCACATGT
Expression Primers (Rt-qPCR)
Primer name	Fwd/Rev	Sequence
Alb	Fwd	GCAGACTTGCTGCGATAAAC
	Rev	CACTTCCTGGTCCTCAACAA
Gc	Fwd	CACCTACGTGGAACCAACAA
	Rev	CAGAGGCGCTTGTCCATAAT
Afm	Fwd	CATGCTGGATTACAGGGATAGG
	Rev	CAGTCCCTCCATGTCACATAAC
F2	Fwd	CGAACCAGATATGAGCGGAATG
	Rev	GTCACTGAAGGGTACAGGTTTC
C2	Fwd	CGATCCTCTCGGATGGTTAAAG
	Rev	AGGTGAAGTCTTGCTCACAC
C3	Fwd	GTGGTCACTCAGGGATCTAATG
	Rev	TCTGGGAGAGTGTCCTTCTT
APOC3	Fwd	ATGGAACAAGCCTCCAAGAC
	Rev	GCCGGTGAACTTGTCAGTAA
APOA5	Fwd	GACGACCTGTGGGAAGATATTG
	Rev	CTCCACCCTCTGCCTAATAGA
APOE	Fwd	CACAAGAACTGACGGCACTG
	Rev	CCCGTATCTCCTCTGTGCTC
APOM	Fwd	CTCTCTCTCTATGGCCTTCTCT
	Rev	GCTCCCGCAATAAAGTACCA
APOC2	Fwd	TCAGATGCAGGAGGCAAAG
	Rev	TAGTGGCAGGAAGGGACTAT
APOA4	Fwd	GTACCCTCTTCCAGGACAAAC
	Rev	CCAGCTCCTTCTTGATCTCTTC
Trf	Fwd	CCCTCTGTGACCTGTGTATTG
	Rev	GGGTTCTTTCCTTCGGTGTT
Ttr	Fwd	CTCGCTGGACTGGTATTTGT
	Rev	AGGATCCCTCAGAGGTCTTT
Fgb	Fwd	AAGCTGCCGATGATGACTAC
	Rev	GGGTCTCCGTTCTACTTTCTTC
Fgg	Fwd	GAAGGACAGCAGCATCACAT
	Rev	GAGGTCCTGAAAGTCCATTGTC
Fga	Fwd	CCAACGAGAGACTGTGATGATG
	Rev	CTTGCCAGGTCCGGTTAAA
Afp	Fwd	AGGAGTGCTTCCAGACAAAG
	Rev	GGAGGTTTCGGGATCCAAAT
APOA1	Fwd	CTTCAGGATGAAAGCTGTGGT
	Rev	AGATTCAGGTTCAGCTGTTGG
APOA2	Fwd	AGAGTAGACGGGAAGGACTG
	Rev	TCAAAGTATGCCTTGGCCTG
APOB	Fwd	GATCAACTGTAAGGTAGAGCTGGA
	Rev	GCTTGAGTTCGTACCTGGAC
SDHA	Fwd	GCTCCTGCCTCTGTGGTTGA
	Rev	AGCAACACCGATGAGCCTG
Mrpl 1	Fwd	AACTTCCTCAGCACCAAAATAGC
	Rev	GACCACAAACGGACCCAGATT
Hprt	Fwd	CTGGTGAAAAGGACCTCTCGAA
	Rev	CTGAAGTACTCATTATAGTCAAGGGCAT
ChIP Primers Major CTCF Peaks (Figure 3)
Primer name	Fwd/Rev	Sequence
Distal Region Chom13	Fwd	TGAGATGAGACATTGGCTTAGCA
	Rev	GGCAAGAATCGGCAAGGA
Fibrinogen cluster	Fwd	TGCCAGTGCCACAAGACTCA
	Rev	GGAAGCCGCAGGATAGAAGG
Distal Region Chom9	Fwd	CGAGGGAAAGAACCAGACAGAA
	Rev	GCCAGCGGATTCAAGACCA
Clca cluster Fwd	Fwd	GGTGACTCTGCCTGCTCTGC
	Rev	TGGCGACAGTGTGCTTGG
IL Receptor Region	Fwd	TGAAGGCAGGAGCAAGTGATG
	Rev	CAGAGCAGGAGCATTGTCAGAG
Dist Reg Chom 11	Fwd	CCGTGGTGTCTGTGGTCTCA
	Rev	CGCAGGAGGCTGGACTTG
Apo cluster	Fwd	CAGATACTTGATGGCTGGAACCT
	Rev	CTCGCTCTCTCGCTCTCTCTC
Albumin cluster	Fwd	GCACAGCCAGTTCGTCTTCTA
	Rev	CACCTCTGACATTCTAACCTTGCTA
ChIP Primers Gene Specific
Primer name	Fwd/Rev	Sequence
Fga promoter	Fwd	CTCTGCTCCACAGAAGTGATAG
	Rev	TGAGCAAGAGTTTCTGGGATAC
Fgb promoter	Fwd	AGACAGGGCTCTTTACAGAATG
	Rev	GTTCACTTGTTGGCTGAACTG
Fgg promoter	Fwd	GGTGGTGTACTGGAAGTAGTTG
	Rev	AGGTTTAAGCTCCTCCCTTTG
CNC12	Fwd	GGGTGACTGTGATTACAACAGA
	Rev	TGTAGGTGTGCAACCTTGAG
Fgg CI1	Fwd	TCGTGAGGCTCAGCAGAAA
	Rev	CATTCCTCCTCCCAAGTTCATC
Fgg CE1	Fwd	CATGGCATCGCAGGTATAGT
	Rev	CTGACTGCAGAAAGAGGAGAG
Fgg CE2	Fwd	GGAACCTGTCTTCCAGTCATC
	Rev	CCTCCTTTCATGTCTAAGGTCTG
Fgb CE1	Fwd	AGTGATGCTTGGGTACTTGG
	Rev	CCAGATTCCCACCACTTTCA
Fgb CE2 region1	Fwd	GTGAACTGACCCTCATGGATATG
	Rev	ACCTCTGATCCTCAGCTCTATC
Fgb CE2 region2	Fwd	ACTGGTTCTACAGTGGTCCT
	Rev	GTGGATCTGATTCTCCGCTTAC
Fgb CE3	Fwd	AGATGCTTAACCCAAGTTCCC
	Rev	CAGATGGTGACGACCAAGAAG
Fgb CE4	Fwd	CTCCTGAGTGCTGGGATTAAA
	Rev	CACATGGGAGAGAAAGACACA
Alb E1	Fwd	CACTGCCTGGCTACAATCTAT
	Rev	TGCTCACAGTCTGTATGTTCTC
Afp promoter	Fwd	CCACTCTGAAGTGGTCTTTGTC
	Rev	CCTGTTTAAGGGATGCCTGTT
Afm promoter	Fwd	GGAGGATTATTCTTACCCTGTGG
	Rev	GTCCTGGTGCAAATTTCTAGGT
Gc promoter	Fwd	TCCCAGACTCTCCTCCATATTC
	Rev	CCAGAAGCAAGGGACAATCA
Afp E1	Fwd	CATGTGGCAGATAACGGAGA
	Rev	GAACGGTACACAGGGACATAG
Afp E2 region1	Fwd	GTCACATTGTACCTGGGAAGAT
	Rev	CTCAAAGCGCAGTCCTAAGT
Afp E2 region2	Fwd	GCTGTCTCTGATTCTGCTCTATC
	Rev	TTGGCTTATCGCTTCCTATCTC
Afp E2 region3	Fwd	AGGTGGCTCACAGCATACTA
	Rev	CTGACAACGTCTAACGCTCTTT
Afp E3	Fwd	CACTCCACTGACATTGCTGTAG
	Rev	GAGCTGCCTGTCGAACTTAAA
APOA1 promoter	Fwd	ACAGAGCTGATCCTTGAACTC
	Rev	AGCTCTTCTTCCCTGGTCTA
APOC3 promoter	Fwd	TGTCTCACCGACCTCATCTA
	Rev	GAGGAGTTGAGAAATCCCTCTG
APOA4 promoter	Fwd	TGGTACCATCTCTGTAGCTGA
	Rev	GTGCCAGTCTGAGAGAACAA
APOA5 promoter	Fwd	CTGGCCAGTCATTCAGTAAGT
	Rev	CCTCGAGCCTTTACTAAGTGTG
APOC3 E	Fwd	CCCTGCTCCTATCTCAGGATTA
	Rev	GTGAGAGAAGGACAAAGGTCAC
APOA1 CE1	Fwd	GGGAGAGGCGCATATAAGAAAG
	Rev	GCCCATCACTGGTTCCAAA
APOA1 CE2	Fwd	GTGCTGAGACAGAAGTTGTGA
	Rev	CTCCAAAGTGACTCCTGGATTG
APOA1 CE3	Fwd	AGTGAAGGAGCCCACAATTC
	Rev	TCCCGAGGTGTATGTCTTCT
APOA1 CE4	Fwd	CAGAGAGACCAGTGAGAAGATG
	Rev	GTTACCCAACAGCCAGATGA
APOA1 CI1	Fwd	GCATGGGATTGTCAGAGTGAT
	Rev	ATGGGTGCTGGAAGAGAGA
APOC3 CE1	Fwd	AGAAATGGAAGCCGCTACAC
	Rev	TAAACAGGCGGAAAGGAAGG
APOC3 CI1	Fwd	ATCAGAACCTCAGTGCCTTC
	Rev	GCTGCATTGTAGCTGACCTTA
APOA4 CE1	Fwd	ACAGCTACCAATCAGCCTTAC
	Rev	AAGAGCAGACCACCTTATGC
APOA4 CE2	Fwd	ACATGCAAGGACATCAGACC
	Rev	CCCACCATGTGACTTGAGAA
APOA4 CI1	Fwd	ACAGAAGGATCACGGAAGGA
	Rev	GCCATCAAGTATCTGGTGAAGG
APOA4 CI2	Fwd	GTTTCTGCTGCTCGGTATCT
	Rev	CCGTCCTGGCTTCAATACAA
APOA4 CE3	Fwd	GTGGGACAACGGGAAAGTAA
	Rev	CCTCTGATGTCCAGTTCAGTTC
APOA4 CE4	Fwd	GTTTCCACTGACCCTGACAA
	Rev	GGATATGAAGAAGCAGCAGGAG
APOA5 CI1	Fwd	GCAAACGAGGGAGCTAGATT
	Rev	GATGACTTCCTCAGACAACAGG
APOA5 CI2	Fwd	GCTATGGTAAGTCCCACCATTC
	Rev	GCCGATGTAACATGATCCTACC
APOA5 CI3	Fwd	GACCACTGTCTGCCTTGTTT
	Rev	TTATGCAGCCTATGGCACTG
Alb promoter	Fwd	CCAAGGCCCACACTGAAATG
	Rev	CCCATGCACAAGACTTTGTC
